# Supplementary material for: Urban land patterns can moderate population exposures to climate extremes over the 21st century
Source: Nat Commun. 2023 Oct 26;14:6536. doi: 10.1038/s41467-023-42084-x (PMC10603141; doi:10.1038/s41467-023-42084-x)
Supplement: Supplementary file 3 — Source Data [file 41467_2023_42084_MOESM3_ESM.xlsx]

## Sheet: fig 1
		all land areas	not developed	low-density development	medium-to-high-density development
hot days	climate	4.45383	4.56665	4.06909	4.5294
	pop	2.37603	2.27434	2.56882	2.57197
	land	1.28442	-1.88702	1.92148	3.41593
cold days	climate	-1.94002	-1.85143	-2.14373	-2.34918
	pop	2.34747	2.28567	2.54623	2.53786
	land	-1.07528	-1.59913	1.4775	2.33366
heavy rainfalls	climate	3.12699	3.08438	3.17171	3.29933
	pop	2.37716	2.29456	2.54828	2.56156
	land	1.01079	-1.8376	1.61129	2.33742
severe thunderstorm environments	climate	1.06998	1.05611	1.09094	1.13585
	pop	2.36655	2.29456	2.55041	2.55192
	land	-1.01291	-1.8479	1.6713	2.59629

## Sheet: fig 2
regionID	region	hotExp_HHH	hotExp_8555	hot_clmtEff	hot_landEff	coldExp_HHH	coldExp_8555	cold_clmtEff	cold_landEff	hvyRFExp_HHH	hvyRFExp_8555	hvyRF_clmtEff	hvyRF_landEff	thndrExp_HHH	thndrExp_8555	thndr_clmtEff	thndr_landEff
1	Northeast	33827	3499612	21.2114	1.94306	3971590	3810330	-2.17325	-1.12886	10194	65018	2.56249	1.03878	5501210	15014000	1.16402	-1.02959
2	Midwest	29260	2099102	14.4448	2.04132	5797630	7588980	-1.69202	-1.0574	11053	73992	3.14141	-1.11271	6323540	16584300	1.12611	-1.01608
3	Northern Great Plains	889	62808	27.5602	1.11995	590172	910361	-1.43084	-1.01285	838	4102	2.17064	1.01913	450289	1137860	1.11017	1.00311
4	Northwest	4791	114407	7.89355	1.23689	550408	527431	-2.3096	-1.0295	1862	24245	5.53222	-1.01897	468633	1273460	1.32592	-1.16427
5	Southwest	1062124	6033596	2.27312	-1.00457	1016150	1160380	-1.87765	-1.07045	9026	92546	3.64137	1.13591	2257040	5935140	1.09376	-1.01604
6	Southern Great Plains	555047	5654720	3.72882	1.12474	817584	703711	-2.49921	-1.10982	5246	20952	1.84522	-1.11765	3992210	9697460	-1.01754	1.02012
7	Southeast	173198	8441922	14.7882	1.40032	1485110	1183260	-2.5853	-1.11301	12428	100970	3.39322	1.0261	10320400	23852100	-1.00479	-1.00695
***Exp_HHH : pop exposure to *** in the "historical" scenario
***Exp_8555 : pop exposure to *** in the "climate+pop+landUse" scenario

## Sheet: fig 3
cityID	CenterCity	NCA_region	urb_amt_ssp5_EOC	Δurb_amt	hot_clmtEff	hot_landEff	cold_clmtEff	cold_landEff	hvyRF_clmtEff	hvyRF_landEff	thndr_clmtEff	thndr_landEff
1	Miami	Southeast	2873.63	848.192	71.6361	1.50169	0	0	3.76104	0.755902	0.966325	0.996807
2	McAllen	Southern Great Plains	933.542	675.569	5.03763	1.06848	0.048318	0.864959	2.10638	1.06267	0.946967	1.03525
3	Cape Coral	Southeast	990.9	495.866	87.8723	1.20074	0	0	1.89908	0.882353	0.95786	0.998958
4	Port St. Lucie	Southeast	523.402	262.565	55.6364	1.10407	0	0	1.45455	0.962766	0.977631	1.00588
5	Laredo	Southern Great Plains	128.704	20.8538	2.68931	1.03402	0.0650407	0.875002	2.22222	0.723958	0.957335	1.03839
6	Corpus Christi	Southern Great Plains	386.49	287.332	11.6865	1.18683	0.133333	0.666666	1.4	1	1.00089	1.02209
7	Palm Bay-Melbourne	Southeast	383.536	134.99	26.1034	1.15541	0	0	0.809524	1.51282	0.990404	1.00484
8	Tampa-St. Petersburg	Southeast	4727.13	2506.98	32.6046	1.61001	0	0	1.18526	1.22681	0.963488	1.02213
9	Orlando	Southeast	4065.49	2855.79	17.7278	1.58049	0.0131952	0	1.51672	1.77162	0.958896	1.02579
10	Daytona Beach-Port Orange	Southeast	239.346	112.862	15.5375	1.28978	0.333332	0.5	2.3871	1.82857	0.998895	1.01088
11	San Antonio	Southern Great Plains	1162.09	599.559	3.46171	1.03414	0.204253	0.865863	0.161616	2.47899	0.967303	1.03747
12	New Orleans	Southeast	508.784	67.4128	20.8924	1.90193	0.0174447	0	2.40559	1.58313	0.956808	1.01212
13	Lafayette	Southeast	372.175	215.335	10.9714	1.08605	0.162349	0.95114	3.11628	0.891813	0.951616	1.00332
14	Houston	Southern Great Plains	6512.48	3913.89	6.47739	1.19511	0.162674	0.887658	2.37529	0.91465	0.977343	1.02106
15	Pensacola	Southeast	205.879	52.4288	7.64684	0.99766	0.0823529	1	0.596154	1	0.955114	1.02625
16	Baton Rouge	Southeast	565.929	319.796	15.2155	1.8031	0.16904	0.492299	5.26829	1.21468	0.964265	0.990457
17	Austin	Southern Great Plains	1214.03	642.424	3.7459	1.20249	0.245378	0.703519	0.827586	0.824635	0.9875	1.02823
18	Jacksonville, Florida	Southeast	2055.04	1340.3	7.95639	1.62632	0.0778966	0.819344	4.35025	0.769649	0.980758	0.984909
19	Mobile	Southeast	292.204	150.624	11.1158	1.01538	0.120482	1	2.23077	0.366197	0.957401	0.998319
20	El Paso	Southern Great Plains	670.207	320.279	6.00754	1.09405	0.270791	0.743923	1.66857	0.534972	0.927935	1.01928
21	Savannah	Southeast	303.609	222.804	7.89023	0.919719	0.146342	1	1.37931	0.712871	0.995703	1.02137
22	Tucson	Southwest	544.043	224.319	3.16699	1.06163	0.133475	0.750854	1.31618	1.16594	0.848609	1.01841
23	Jackson, Mississippi	Southeast	406.488	320.709	8.42361	1.11456	0.28514	0.978872	4.6087	0.738971	0.979324	0.983265
24	Montgomery	Southeast	351.242	205.846	8.87613	1.14035	0.18262	0.938864	4.08	1.21673	0.959535	0.981467
25	Shreveport	Southeast	331.868	189.789	4.36075	1.03975	0.272083	1.06842	3.54348	1.08824	0.965343	1.024
26	Charleston-North Charleston	Southeast	483.07	304.909	8.8549	2.05414	0.146199	0.64	2.40385	0.664537	1.00328	0.998767
27	San Diego	Southwest	1874.5	749.306	3.28376	1.04066	0.0850359	0.484734	5.71001	1.16866	1.24435	1.00359
28	Dallas-Fort Worth	Southern Great Plains	5490.85	2549.51	2.46486	1.11058	0.275545	0.812773	1.84978	0.587269	0.978678	1.01986
29	Augusta-Richmond County	Southeast	367.279	242.103	9.35278	1.50251	0.225573	0.722674	3.42105	1.0746	0.968519	0.99401
30	Birmingham	Southeast	1190.94	813.809	10.2022	1.43763	0.290361	0.743877	4.25926	1.03185	0.98557	0.968155
31	Myrtle Beach	Southeast	251.254	104.423	12.0866	2.6839	0.191275	0.385966	2.91667	1.46988	1.00598	0.990243
32	Indio-Cathedral City-Palm Springs	Southwest	665.48	468.443	2.07529	1.07777	0.0519025	0.3671	3.53125	1.30072	1.05765	1.0703
33	Phoenix-Mesa	Southwest	3163.16	1591.19	1.59351	1.03495	0.0587362	0.563045	0.62087	0.688172	0.906095	1.01966
34	Columbia, South Carolina	Southeast	737.611	430.37	9.00045	1.46727	0.24259	0.766261	3.23256	0.803725	0.993782	0.994514
35	Atlanta	Southeast	6799.39	4390.05	19.6088	1.60721	0.330063	0.759788	4.37421	1.17622	0.982146	0.98476
36	Huntsville	Southeast	414.836	264.626	42.8621	2.98011	0.406364	0.614458	1.76471	1.66242	0.992476	0.967328
37	Los Angeles-Long Beach-Santa Ana	Southwest	13547.1	7433.85	2.89899	0.913934	0.160909	0.635002	3.81637	1.22536	1.25943	0.948819
38	Little Rock	Southeast	232.533	108.666	6.08464	1.49923	0.3349	0.769438	3.70968	0.783737	0.992778	0.99245
39	Greenville	Southeast	696.501	432.917	56.8679	2.60782	0.363032	0.61265	5.01724	0.751669	1.03962	0.961062
40	Chattanooga	Southeast	460.95	287.133	59.2963	3.96697	0.408019	0.743827	4.94118	0.805687	1.00704	0.942865
41	Fayetteville	Southeast	419.18	266.755	13.6125	1.9806	0.270785	0.576975	4.10714	1.28034	1.0168	0.999776
42	Albuquerque	Southwest	503.281	246.118	132.114	1.18513	0.432286	0.828485	0.990741	1.42697	0.954052	1.02288
43	Bakersfield	Southwest	1757.33	1568.15	1.64937	1.0654	0.119333	0.256928	2.13699	1.0798	1.24928	0.969725
44	Memphis	Southeast	562.147	364.178	11.3631	1.52666	0.385628	0.83962	3.72477	1.09421	0.995503	0.979676
45	Charlotte	Southeast	2439.22	1671.41	35.6411	2.39049	0.357821	0.574286	3.86667	1.35053	1.02145	0.971788
46	Oklahoma City	Southern Great Plains	781.65	342.578	3.52115	1.21762	0.418163	0.7927	3.48936	0.575353	1.00092	1.04933
47	Asheville	Southeast	138.768	85.5192	6	2.46667	0.561633	0.981779	6.28125	0.968815	1.04172	0.990998
48	Knoxville	Southeast	689.985	454.411	143.286	3.47282	0.422236	0.815506	4.16176	1.24518	1.01406	0.974615
49	Raleigh	Southeast	2243.39	1764.18	27.4967	1.90156	0.31363	0.703007	4.1713	1.2613	1.04067	0.97941
50	Winston-Salem	Southeast	846.541	461.334	72.2594	1.2551	0.375211	0.977791	4.99291	0.97587	1.03067	0.979782
51	Tulsa	Southern Great Plains	747.214	303.223	3.68266	1.06635	0.41493	0.966152	1.10909	1.58521	0.987256	1.01976
52	Fayetteville-Springdale	Southeast	1485.38	1347.57	8.1798	2.25779	0.514327	0.681047	2.54545	0.829787	0.996018	1.01339
53	Visalia	Southwest	313.381	255.121	1.59588	1.02322	0.158195	0.824392	0.891892	1.35366	1.23781	1.03349
54	Nashville-Davidson	Southeast	3596.13	2855.64	28.1961	2.64478	0.447166	0.722753	4.16583	1.05937	1.00973	0.948026
55	Las Vegas	Southwest	1568.31	980.326	2.15164	1.06192	0.209215	0.585362	0.699588	1.50917	0.990468	1.02854
56	Fresno	Southwest	567.696	347.172	1.68553	1.01593	0.181322	0.853374	4.31068	1.01498	1.22515	1.0013
57	Virginia Beach	Southeast	778.609	158.342	38.2074	0.481283	0.16298	1.0953	2.20769	0.874294	1.06872	0.980616
58	Springfield, Missouri	Midwest	322.807	163.103	12.2549	1.18264	0.560583	0.974027	1	1.7957	0.994485	0.997779
59	Modesto	Southwest	536.773	382.184	1.77052	1.01261	0.177148	0.933159	4.95062	1.13685	1.16721	0.966293
60	Wichita	Southern Great Plains	460.796	203.035	5.07052	1.34879	0.531999	0.824358	2.46429	1.16667	1.01033	1.02465
61	Richmond	Southeast	1651.91	1221.21	24.8185	2.02398	0.319341	0.683845	4.21429	1.0347	1.07245	0.981713
62	Stockton	Southwest	505.226	321.794	1.78276	1.05121	0.162791	0	8.20339	1.04841	1.19662	0.881328
63	Lexington-Fayette	Southeast	384.978	228.701	2292	1.50653	0.509563	0.97855	2.1	1.1677	1.03027	0.998986
64	San Francisco-Oakland	Southwest	4849.27	2636.9	2.35134	0.839042	0.0819718	0.490793	5.44725	1.03215	1.33888	0.914851
65	Santa Rosa	Southwest	440.019	305.726	2.126	1.02616	0.194152	1.04834	5.73134	1.36972	1.2383	1.01347
66	Louisville	Southeast	1148.68	587.353	21.7918	1.197	0.459176	0.979785	3.04831	0.805485	1.03146	1.00202
67	Sacramento	Southwest	2538.44	1729.13	1.75649	1.08347	0.176478	0.316653	9.25249	1.09589	1.15257	0.91573
68	St. Louis	Midwest	3993.13	2699.63	6.70716	1.74068	0.510176	0.831303	4.09276	1.07382	1.06095	0.985295
69	Colorado Springs	Southwest	999.579	801.893	278	2.75795	0.674017	0.852765	1.29412	1.5089	1.02216	1.02616
70	Cincinnati	Midwest	2362.96	1567.36	43.8864	3.11187	0.516697	0.788045	3.67232	0.702835	1.07615	0.962532
71	Kansas City	Southern Great Plains	4212.28	3130.57	6.40984	1.7804	0.565286	0.874089	2.20317	1.16451	1.04127	0.981437
72	Baltimore	Northeast	4176.03	1673.24	17.5952	1.14405	0.33797	0.955015	3.12683	0.937343	1.1107	0.979252
73	Reno	Southwest	580.196	491.121	745	1.59876	0.452305	0.749991	0.877193	0.804688	1.12294	1.03553
74	Dayton	Midwest	1222.32	806.357	1419	9.9082	0.556217	0.801549	3.05882	0.84778	1.09444	0.956568
75	Denver-Aurora	Southwest	1587.32	607.314	1542.26	1.07643	0.630216	0.964975	1.37969	1.50808	1.02478	1.01859
76	Lancaster	Northeast	647.049	437.665	142.727	3.7984	0.443797	0.76352	3.56604	0.665929	1.14117	0.964291
77	Indianapolis	Midwest	2916.07	1888.94	2309.5	8.55433	0.569014	0.776841	4.43682	0.827003	1.08737	0.967741
78	Columbus, Ohio	Midwest	2223.05	1447.53	197.46	1.45621	0.510585	0.971967	4.53285	0.915163	1.1	0.999905
79	Harrisburg	Northeast	827.998	533.565	155.227	3.64987	0.444894	0.851085	2.99083	1.15044	1.14109	0.960796
80	Fort Collins	Southwest	325.909	220.482	1153	1.00814	0.643785	0.990673	1.23256	0.977273	1.04698	1.00843
81	Pittsburgh	Northeast	2755.12	1839.11	6393	2.91066	0.498629	0.922378	2.83598	1.04429	1.11834	0.990021
82	Fort Wayne	Midwest	509.466	297.358	319	11.0645	0.56479	0.842645	2.8	0.829099	1.14074	0.969008
83	Youngstown	Midwest	585.551	357.997	125	23.4936	0.519857	0.803351	2.68	1.04179	1.14837	0.953327
84	Salt Lake City	Southwest	1533.13	758.813	1738.43	0.79088	0.514964	0.917863	2.73651	0.884831	1.10313	0.965757
85	Omaha	Northern Great Plains	469.033	126.98	44.1589	1.18177	0.65815	0.982495	2.328	0.621514	1.06386	1.00527
86	Scranton	Northeast	395.317	252.574	46	2.97414	0.5847	0.98782	0.886792	1.71552	1.18812	0.996656
87	Des Moines	Midwest	284.05	137.083	1030	8.68696	0.66354	0.895622	3.85135	0.997264	1.10008	0.986329
88	New York-Newark	Northeast	26029.5	17437.3	18.5901	1.81952	0.355199	0.801121	2.38984	1.06365	1.16809	0.971656
89	Toledo	Midwest	751.641	433.221	123.222	1.98906	0.535965	0.982416	0.740385	1.78378	1.16148	0.990657
90	Cleveland	Midwest	2239.21	826.159	76.8152	3.80875	0.460818	0.893123	3.46019	1.03622	1.16373	0.975358
91	Hartford	Northeast	3498.83	2459.7	4002	10.0498	0.493983	0.772942	2.72894	1.18157	1.18073	0.927073
92	Rockford	Midwest	440.064	259.562	144	1.96175	0.653318	0.987091	2.66	0.834835	1.15213	1.00178
93	Chicago	Midwest	8697.33	4421.56	22.1585	1.8967	0.559612	0.935201	3.58886	0.63901	1.15864	0.978246
94	Boston	Northeast	9554.68	7196.45	63.9773	3.2762	0.452961	0.776746	1.72291	0.994377	1.196	0.942539
95	Detroit	Midwest	3015.93	961.942	55.8491	1.28469	0.502173	0.988419	2.97619	0.801822	1.19367	1.00183
96	Albany	Northeast	423.798	79.3545	671	1.72235	0.552013	0.986439	3.25472	0.871194	1.21428	0.993186
97	Lansing	Midwest	402.482	234.599	209	1.6797	0.573468	0.991247	3.19355	0.619608	1.17493	0.996222
98	Buffalo	Northeast	841.054	359.352	132	3.43865	0.510952	0.985861	2.03268	1.25931	1.20262	0.949772
99	Grand Rapids	Midwest	722.039	412.407	274	13.5043	0.520889	0.871605	1.52	1.63846	1.16819	0.977063
100	Flint	Midwest	405.404	209.396	255	1.67492	0.571246	0.993542	2.66197	0.91195	1.18927	0.992117
101	Syracuse	Northeast	306.737	154.885	96	1.60417	0.566051	0.986745	2.56164	0.807692	1.22924	0.999027
102	Madison	Midwest	443.997	267.597	155	2.15405	0.687311	0.973398	5.58065	0.735115	1.15217	0.990429
103	Rochester	Northeast	485.296	243.059	282	1.66759	0.496599	1.00564	4.82051	1	1.19825	1.01428
104	Milwaukee	Midwest	1710.82	904.807	23.2896	2.04236	0.603704	0.934692	2.62874	0.821295	1.16315	0.978367
105	Boise City	Northwest	112.788	10.9898	17.2087	0.895139	0.42691	1.00545	4.40909	0.728346	1.3189	0.941635
106	Minneapolis-St. Paul	Midwest	4888.84	3569.26	52.8352	10.7654	0.725566	0.919741	3.01498	1.20743	1.15551	0.941319
107	Portland	Northwest	3556.01	2662.29	5.31293	2.28739	0.336106	0.797627	7.16139	0.803681	1.32204	0.6941
108	Spokane	Northwest	227.906	112.633	40.4545	1.11969	0.501336	0.995999	1	1	1.2735	0.976935
109	Seattle	Northwest	2797.88	1454.73	11.8527	0.846234	0.329054	1.01567	6.19222	1.03295	1.40822	0.724816

## Sheet: fig 4
left-right-orderID(DescendPopInRegion)	CenterCity	NCA_region	cityID	hot_clmtEff_pos	hot_landEff_pos	hot_clmtEff_neg	hot_landEff_neg	cold_clmtEff_pos	cold_landEff_pos	cold_clmtEff_neg	cold_landEff_neg	hvyRF_clmtEff_pos	hvyRF_landEff_pos	hvyRF_clmtEff_neg	hvyRF_landEff_neg	thndr_clmtEff_pos	thndr_landEff_pos	thndr_clmtEff_neg	thndr_landEff_neg
1	New York-Newark	Northeast	88	18.5901	1.81952	0	0	0	0	2.81532	1.24825	2.38984	1.06365	0	0	1.16809	0	0	1.02917
2	Baltimore	Northeast	72	17.5952	1.14405	0	0	0	0	2.95884	1.0471	3.12683	0	0	1.06685	1.1107	0	0	1.02119
3	Boston	Northeast	94	63.9773	3.2762	0	0	0	0	2.20769	1.28742	1.72291	0	0	1.00565	1.196	0	0	1.06096
4	Pittsburgh	Northeast	81	6393	2.91066	0	0	0	0	2.0055	1.08415	2.83598	1.04429	0	0	1.11834	0	0	1.01008
5	Hartford	Northeast	91	4002	10.0498	0	0	0	0	2.02436	1.29376	2.72894	1.18157	0	0	1.18073	0	0	1.07866
6	Buffalo	Northeast	98	132	3.43865	0	0	0	0	1.95713	1.01434	2.03268	1.25931	0	0	1.20262	0	0	1.05288
7	Rochester	Northeast	103	282	1.66759	0	0	0	1.00564	2.0137	0	4.82051	1	0	0	1.19825	1.01428	0	0
8	Albany	Northeast	96	671	1.72235	0	0	0	0	1.81155	1.01375	3.25472	0	0	1.14785	1.21428	0	0	1.00686
9	Harrisburg	Northeast	79	155.227	3.64987	0	0	0	0	2.24773	1.17497	2.99083	1.15044	0	0	1.14109	0	0	1.0408
10	Syracuse	Northeast	101	96	1.60417	0	0	0	0	1.76663	1.01343	2.56164	0	0	1.2381	1.22924	0	0	1.00097
11	Lancaster	Northeast	76	142.727	3.7984	0	0	0	0	2.25328	1.30972	3.56604	0	0	1.50166	1.14117	0	0	1.03703
12	Scranton	Northeast	86	46	2.97414	0	0	0	0	1.71028	1.01233	0	1.71552	1.12766	0	1.18812	0	0	1.00336
13	Miami	Southeast	1	71.6361	1.50169	0	0	0	0	0	0	3.76104	0	0	1.32292	0	0	1.03485	1.0032
14	Atlanta	Southeast	35	19.6088	1.60721	0	0	0	0	3.02973	1.31616	4.37421	1.17622	0	0	0	0	1.01818	1.01548
15	Tampa-St. Petersburg	Southeast	8	32.6046	1.61001	0	0	0	0	0	0	1.18526	1.22681	0	0	0	1.02213	1.0379	0
16	Orlando	Southeast	9	17.7278	1.58049	0	0	0	0	75.785	0	1.51672	1.77162	0	0	0	1.02579	1.04287	0
17	Charlotte	Southeast	45	35.6411	2.39049	0	0	0	0	2.79469	1.74129	3.86667	1.35053	0	0	1.02145	0	0	1.02903
18	Virginia Beach	Southeast	57	38.2074	0	0	2.07778	0	1.0953	6.13571	0	2.20769	0	0	1.14378	1.06872	0	0	1.01977
19	Raleigh	Southeast	49	27.4967	1.90156	0	0	0	0	3.18847	1.42246	4.1713	1.2613	0	0	1.04067	0	0	1.02102
20	Nashville-Davidson	Southeast	54	28.1961	2.64478	0	0	0	0	2.23631	1.3836	4.16583	1.05937	0	0	1.00973	0	0	1.05482
21	Memphis	Southeast	44	11.3631	1.52666	0	0	0	0	2.59317	1.19101	3.72477	1.09421	0	0	0	0	1.00452	1.02075
22	Louisville	Southeast	66	21.7918	1.197	0	0	0	0	2.17782	1.02063	3.04831	0	0	1.24149	1.03146	1.00202	0	0
23	Jacksonville, Florida	Southeast	18	7.95639	1.62632	0	0	0	0	12.8375	1.22049	4.35025	0	0	1.29929	0	0	1.01962	1.01532
24	Richmond	Southeast	61	24.8185	2.02398	0	0	0	0	3.13145	1.46232	4.21429	1.0347	0	0	1.07245	0	0	1.01863
25	New Orleans	Southeast	12	20.8924	1.90193	0	0	0	0	57.324	0	2.40559	1.58313	0	0	0	1.01212	1.04514	0
26	Winston-Salem	Southeast	50	72.2594	1.2551	0	0	0	0	2.66516	1.02271	4.99291	0	0	1.02473	1.03067	0	0	1.02064
27	Birmingham	Southeast	30	10.2022	1.43763	0	0	0	0	3.44399	1.34431	4.25926	1.03185	0	0	0	0	1.01464	1.03289
28	Cape Coral	Southeast	3	87.8723	1.20074	0	0	0	0	0	0	1.89908	0	0	1.13333	0	0	1.04399	1.00104
29	Baton Rouge	Southeast	16	15.2155	1.8031	0	0	0	0	5.91577	2.03129	5.26829	1.21468	0	0	0	0	1.03706	1.00964
30	Knoxville	Southeast	48	143.286	3.47282	0	0	0	0	2.36834	1.22623	4.16176	1.24518	0	0	1.01406	0	0	1.02605
31	Greenville	Southeast	39	56.8679	2.60782	0	0	0	0	2.75458	1.63225	5.01724	0	0	1.33037	1.03962	0	0	1.04052
32	Columbia, South Carolina	Southeast	34	9.00045	1.46727	0	0	0	0	4.12218	1.30504	3.23256	0	0	1.24421	0	0	1.00626	1.00552
33	Little Rock	Southeast	38	6.08464	1.49923	0	0	0	0	2.98597	1.29965	3.70968	0	0	1.27594	0	0	1.00727	1.00761
34	Charleston-North Charleston	Southeast	26	8.8549	2.05414	0	0	0	0	6.84001	1.5625	2.40385	0	0	1.50481	1.00328	0	0	1.00123
35	Chattanooga	Southeast	40	59.2963	3.96697	0	0	0	0	2.45086	1.3444	4.94118	0	0	1.24118	1.00704	0	0	1.0606
36	Jackson, Mississippi	Southeast	23	8.42361	1.11456	0	0	0	0	3.50705	1.02158	4.6087	0	0	1.35323	0	0	1.02111	1.01702
37	Augusta-Richmond County	Southeast	29	9.35278	1.50251	0	0	0	0	4.43315	1.38375	3.42105	1.0746	0	0	0	0	1.0325	1.00603
38	Lexington-Fayette	Southeast	63	2292	1.50653	0	0	0	0	1.96246	1.02192	2.1	1.1677	0	0	1.03027	0	0	1.00101
39	Mobile	Southeast	19	11.1158	1.01538	0	0	0	1	8.3	0	2.23077	0	0	2.73077	0	0	1.04449	1.00168
40	Fayetteville	Southeast	41	13.6125	1.9806	0	0	0	0	3.69297	1.73318	4.10714	1.28034	0	0	1.0168	0	0	1.00022
41	Pensacola	Southeast	15	7.64684	0	0	1.00235	0	1	12.1429	0	0	1	1.67742	0	0	1.02625	1.047	0
42	Shreveport	Southeast	25	4.36075	1.03975	0	0	0	1.06842	3.67535	0	3.54348	1.08824	0	0	0	1.024	1.0359	0
43	Port St. Lucie	Southeast	4	55.6364	1.10407	0	0	0	0	0	0	1.45455	0	0	1.03867	0	1.00588	1.02288	0
44	Palm Bay-Melbourne	Southeast	7	26.1034	1.15541	0	0	0	0	0	0	0	1.51282	1.23529	0	0	1.00484	1.00969	0
45	Montgomery	Southeast	24	8.87613	1.14035	0	0	0	0	5.47585	1.06512	4.08	1.21673	0	0	0	0	1.04217	1.01888
46	Lafayette	Southeast	13	10.9714	1.08605	0	0	0	0	6.15958	1.05137	3.11628	0	0	1.12131	0	1.00332	1.05084	0
47	Huntsville	Southeast	36	42.8621	2.98011	0	0	0	0	2.46085	1.62745	1.76471	1.66242	0	0	0	0	1.00758	1.03378
48	Fayetteville-Springdale	Southeast	52	8.1798	2.25779	0	0	0	0	1.94429	1.46833	2.54545	0	0	1.20513	0	1.01339	1.004	0
49	Savannah	Southeast	21	7.89023	0	0	1.08729	0	1	6.83331	0	1.37931	0	0	1.40278	0	1.02137	1.00432	0
50	Asheville	Southeast	47	6	2.46667	0	0	0	0	1.78052	1.01856	6.28125	0	0	1.03219	1.04172	0	0	1.00908
51	Daytona Beach-Port Orange	Southeast	10	15.5375	1.28978	0	0	0	0	3.00001	2	2.3871	1.82857	0	0	0	1.01088	1.00111	0
52	Myrtle Beach	Southeast	31	12.0866	2.6839	0	0	0	0	5.22807	2.5909	2.91667	1.46988	0	0	1.00598	0	0	1.00985
53	Chicago	Midwest	93	22.1585	1.8967	0	0	0	0	1.78695	1.06929	3.58886	0	0	1.56492	1.15864	0	0	1.02224
54	Detroit	Midwest	95	55.8491	1.28469	0	0	0	0	1.99135	1.01172	2.97619	0	0	1.24716	1.19367	1.00183	0	0
55	Cleveland	Midwest	90	76.8152	3.80875	0	0	0	0	2.17005	1.11967	3.46019	1.03622	0	0	1.16373	0	0	1.02526
56	Minneapolis-St. Paul	Midwest	106	52.8352	10.7654	0	0	0	0	1.37823	1.08726	3.01498	1.20743	0	0	1.15551	0	0	1.06234
57	St. Louis	Midwest	68	6.70716	1.74068	0	0	0	0	1.96011	1.20293	4.09276	1.07382	0	0	1.06095	0	0	1.01492
58	Cincinnati	Midwest	70	43.8864	3.11187	0	0	0	0	1.93537	1.26896	3.67232	0	0	1.42281	1.07615	0	0	1.03893
59	Milwaukee	Midwest	104	23.2896	2.04236	0	0	0	0	1.65644	1.06987	2.62874	0	0	1.21759	1.16315	0	0	1.02211
60	Columbus, Ohio	Midwest	78	197.46	1.45621	0	0	0	0	1.95854	1.02884	4.53285	0	0	1.0927	1.1	0	0	1.00009
61	Indianapolis	Midwest	77	2309.5	8.55433	0	0	0	0	1.75742	1.28727	4.43682	0	0	1.20919	1.08737	0	0	1.03333
62	Dayton	Midwest	74	1419	9.9082	0	0	0	0	1.79786	1.24758	3.05882	0	0	1.17955	1.09444	0	0	1.0454
63	Grand Rapids	Midwest	99	274	13.5043	0	0	0	0	1.9198	1.14731	1.52	1.63846	0	0	1.16819	0	0	1.02348
64	Toledo	Midwest	89	123.222	1.98906	0	0	0	0	1.86579	1.0179	0	1.78378	1.35065	0	1.16148	0	0	1.00943
65	Des Moines	Midwest	87	1030	8.68696	0	0	0	0	1.50707	1.11654	3.85135	0	0	1.00274	1.10008	0	0	1.01386
66	Youngstown	Midwest	83	125	23.4936	0	0	0	0	1.92361	1.24479	2.68	1.04179	0	0	1.14837	0	0	1.04896
67	Flint	Midwest	100	255	1.67492	0	0	0	0	1.75056	1.0065	2.66197	0	0	1.09655	1.18927	0	0	1.00795
68	Madison	Midwest	102	155	2.15405	0	0	0	0	1.45494	1.02733	5.58065	0	0	1.36033	1.15217	0	0	1.00966
69	Fort Wayne	Midwest	82	319	11.0645	0	0	0	0	1.77057	1.18674	2.8	0	0	1.20613	1.14074	0	0	1.03198
70	Lansing	Midwest	97	209	1.6797	0	0	0	0	1.74377	1.00883	3.19355	0	0	1.61392	1.17493	0	0	1.00379
71	Rockford	Midwest	92	144	1.96175	0	0	0	0	1.53065	1.01308	2.66	0	0	1.19784	1.15213	1.00178	0	0
72	Springfield, Missouri	Midwest	58	12.2549	1.18264	0	0	0	0	1.78386	1.02667	1	1.7957	0	0	0	0	1.00555	1.00223
73	Omaha	Northern Great Plains	85	44.1589	1.18177	0	0	0	0	1.51941	1.01782	2.328	0	0	1.60897	1.06386	1.00527	0	0
74	Dallas-Fort Worth	Southern Great Plains	28	2.46486	1.11058	0	0	0	0	3.62917	1.23036	1.84978	0	0	1.7028	0	1.01986	1.02179	0
75	Houston	Southern Great Plains	14	6.47739	1.19511	0	0	0	0	6.14726	1.12656	2.37529	0	0	1.09331	0	1.02106	1.02318	0
76	Kansas City	Southern Great Plains	71	6.40984	1.7804	0	0	0	0	1.76902	1.14405	2.20317	1.16451	0	0	1.04127	0	0	1.01891
77	San Antonio	Southern Great Plains	11	3.46171	1.03414	0	0	0	0	4.89589	1.15492	0	2.47899	6.1875	0	0	1.03747	1.0338	0
78	Austin	Southern Great Plains	17	3.7459	1.20249	0	0	0	0	4.07534	1.42143	0	0	1.20833	1.21266	0	1.02823	1.01266	0
79	McAllen	Southern Great Plains	2	5.03763	1.06848	0	0	0	0	20.6962	1.15612	2.10638	1.06267	0	0	0	1.03525	1.056	0
80	El Paso	Southern Great Plains	20	6.00754	1.09405	0	0	0	0	3.69289	1.34423	1.66857	0	0	1.86926	0	1.01928	1.07766	0
81	Oklahoma City	Southern Great Plains	46	3.52115	1.21762	0	0	0	0	2.39141	1.26151	3.48936	0	0	1.73806	1.00092	1.04933	0	0
82	Tulsa	Southern Great Plains	51	3.68266	1.06635	0	0	0	0	2.41005	1.03503	1.10909	1.58521	0	0	0	1.01976	1.01291	0
83	Wichita	Southern Great Plains	60	5.07052	1.34879	0	0	0	0	1.8797	1.21307	2.46429	1.16667	0	0	1.01033	1.02465	0	0
84	Laredo	Southern Great Plains	5	2.68931	1.03402	0	0	0	0	15.375	1.14285	2.22222	0	0	1.38129	0	1.03839	1.04457	0
85	Corpus Christi	Southern Great Plains	6	11.6865	1.18683	0	0	0	0	7.50002	1.5	1.4	1	0	0	1.00089	1.02209	0	0
86	Seattle	Northwest	109	11.8527	0	0	1.18171	0	1.01567	3.03902	0	6.19222	1.03295	0	0	1.40822	0	0	1.37966
87	Portland	Northwest	107	5.31293	2.28739	0	0	0	0	2.97525	1.25372	7.16139	0	0	1.24427	1.32204	0	0	1.44071
88	Spokane	Northwest	108	40.4545	1.11969	0	0	0	0	1.99467	1.00402	1	1	0	0	1.2735	0	0	1.02361
89	Boise City	Northwest	105	17.2087	0	0	1.11715	0	1.00545	2.34242	0	4.40909	0	0	1.37297	1.3189	0	0	1.06198
90	Los Angeles-Long Beach-Santa Ana	Southwest	37	2.89899	0	0	1.09417	0	0	6.21471	1.5748	3.81637	1.22536	0	0	1.25943	0	0	1.05394
91	San Francisco-Oakland	Southwest	64	2.35134	0	0	1.19184	0	0	12.1993	2.03752	5.44725	1.03215	0	0	1.33888	0	0	1.09307
92	Phoenix-Mesa	Southwest	33	1.59351	1.03495	0	0	0	0	17.0253	1.77606	0	0	1.61064	1.45312	0	1.01966	1.10364	0
93	San Diego	Southwest	27	3.28376	1.04066	0	0	0	0	11.7597	2.06299	5.71001	1.16866	0	0	1.24435	1.00359	0	0
94	Denver-Aurora	Southwest	75	1542.26	1.07643	0	0	0	0	1.58676	1.0363	1.37969	1.50808	0	0	1.02478	1.01859	0	0
95	Sacramento	Southwest	67	1.75649	1.08347	0	0	0	0	5.66644	3.15803	9.25249	1.09589	0	0	1.15257	0	0	1.09203
96	Salt Lake City	Southwest	84	1738.43	0	0	1.26441	0	0	1.94188	1.08949	2.73651	0	0	1.13016	1.10313	0	0	1.03546
97	Las Vegas	Southwest	55	2.15164	1.06192	0	0	0	0	4.77977	1.70834	0	1.50917	1.42941	0	0	1.02854	1.00962	0
98	Tucson	Southwest	22	3.16699	1.06163	0	0	0	0	7.49206	1.33182	1.31618	1.16594	0	0	0	1.01841	1.1784	0
99	Fresno	Southwest	56	1.68553	1.01593	0	0	0	0	5.51505	1.17182	4.31068	1.01498	0	0	1.22515	1.0013	0	0
100	Albuquerque	Southwest	42	132.114	1.18513	0	0	0	0	2.31328	1.20702	0	1.42697	1.00935	0	0	1.02288	1.04816	0
101	Colorado Springs	Southwest	69	278	2.75795	0	0	0	0	1.48364	1.17266	1.29412	1.5089	0	0	1.02216	1.02616	0	0
102	Stockton	Southwest	62	1.78276	1.05121	0	0	0	0	6.14285	0	8.20339	1.04841	0	0	1.19662	0	0	1.13465
103	Bakersfield	Southwest	43	1.64937	1.0654	0	0	0	0	8.37989	3.89213	2.13699	1.0798	0	0	1.24928	0	0	1.03122
104	Modesto	Southwest	59	1.77052	1.01261	0	0	0	0	5.64501	1.07163	4.95062	1.13685	0	0	1.16721	0	0	1.03488
105	Santa Rosa	Southwest	65	2.126	1.02616	0	0	0	1.04834	5.15061	0	5.73134	1.36972	0	0	1.2383	1.01347	0	0
106	Reno	Southwest	73	745	1.59876	0	0	0	0	2.2109	1.33335	0	0	1.14	1.24272	1.12294	1.03553	0	0
107	Fort Collins	Southwest	80	1153	1.00814	0	0	0	0	1.55331	1.00941	1.23256	0	0	1.02326	1.04698	1.00843	0	0
108	Visalia	Southwest	53	1.59588	1.02322	0	0	0	0	6.32132	1.21302	0	1.35366	1.12121	0	1.23781	1.03349	0	0
109	Indio-Cathedral City-Palm Springs	Southwest	32	2.07529	1.07777	0	0	0	0	19.2669	2.72405	3.53125	1.30072	0	0	1.05765	1.0703	0	0
